# Supplementary material for: Cardiac electrophysiological remodeling associated with enhanced arrhythmia susceptibility in a canine model of elite exercise
Source: eLife. 2023 Feb 23;12:e80710. doi: 10.7554/eLife.80710 (PMC10014074; doi:10.7554/eLife.80710)
Supplement: Figure 3—source data 2. [file elife-80710-fig3-data2.zip › Figure3C-Number of ES.xls]

## Sheet: Sheet1
Sedentary	Sedentary	Trained	Trained
Escape	Premature	Escape	Premature
0	0	0	0
0	0	0	0
0	1	4	2
0	0	246	0
0	0	6	0
0	0	16	8
0	0	29	0
0	0	55	0
0	3	0	0
0	0	0	0
0	0	0	0
0	0	0	0

## Sheet: DescStatsQuantities1
Data	N total	Mean	SE of mean
Descriptive Statistics	Descriptive Statistics	Descriptive Statistics	Descriptive Statistics
[NumberOfES1]Sheet1
Sedentary Escape	12	0	0
Sedentary Premature	12	0.333333	0.256235
Trained Escape	12	29.6667	20.2501
Trained Premature	12	0.833333	0.672324
