# Supplementary material for: Cardiac electrophysiological remodeling associated with enhanced arrhythmia susceptibility in a canine model of elite exercise
Source: eLife. 2023 Feb 23;12:e80710. doi: 10.7554/eLife.80710 (PMC10014074; doi:10.7554/eLife.80710)
Supplement: Figure 3—source data 3. [file elife-80710-fig3-data3.zip › Figure3E-Ventricular fibrillation.xls]

## Sheet: Sheet1
	Ventricular fibrillation	No ventricular fibrillation
	number of dogs	number of dogs
SED	3	7
TRN	6	4
