# Supplementary material for: Cardiac electrophysiological remodeling associated with enhanced arrhythmia susceptibility in a canine model of elite exercise
Source: eLife. 2023 Feb 23;12:e80710. doi: 10.7554/eLife.80710 (PMC10014074; doi:10.7554/eLife.80710)
Supplement: Figure 5—source data 1. [file elife-80710-fig5-data1.zip › Figure5A-ItoIV.xls]

## Sheet: Sheet1
Potential	Control	SEMcont	Running	SEMrun
mV	pA/pF	pA/pF	pA/pF	pA/pF
	n=42		n=54
-30	0.1	0.1	0	0
-20	0.5	0.1	0.2	0
-10	1.3	0.2	0.8	0.1
0	2.1	0.3	1.3	0.1
10	3	0.4	1.9	0.2
20	4.3	0.5	2.7	0.3
30	5.7	0.6	3.8	0.3
40	7.2	0.8	5.1	0.4
50	8.8	0.9	6.4	0.5
60	10.2	1	7.6	0.6

## Sheet: Control
Potential	P2225-205	P2225-303	P2225-403	P2226-104	P2226-203	P2305-504	P2309-603	P2309-704	P2309-904	P2310-202	P2310-302	P2318-603	P2318-703	P2318-803	P2318-903	P2320-105	P2320-109	P2320-202	P2320-303	L0319-402	L0319-413	L0319-422	L0319-432	P2629-103	P2629-203	P2714-103	P2714-303	P2715-103	P2716-303	P2716-602	P2721-103	P2721-203	P2727-103	P2727-203	P2728-406	P2807-103	P2807-106	P2807-108	P2807-110	P2807-116	M0807-302	M0807-402	N total	Mean	SE of mean
mV	pA/pF	pA/pF	pA/pF	pA/pF	pA/pF	pA/pF	pA/pF	pA/pF	pA/pF	pA/pF	pA/pF	pA/pF	pA/pF	pA/pF	pA/pF	pA/pF	pA/pF	pA/pF	pA/pF	pA/pF	pA/pF	pA/pF	pA/pF	pA/pF	pA/pF	pA/pF	pA/pF	pA/pF	pA/pF	pA/pF	pA/pF	pA/pF	pA/pF	pA/pF	pA/pF	pA/pF	pA/pF	pA/pF	pA/pF	pA/pF	pA/pF	pA/pF		pA/pF	pA/pF
																																											Statistics On Rows of B"P2225-205":Z18"M0807-402"	Statistics On Rows of B"P2225-205":Z18"M0807-402"	Statistics On Rows of B"P2225-205":Z18"M0807-402"
-30	0.0925032	0	0	0	0	0	0	0	0	0	0.116708	0	0.176575	0	0	0	0	0	0	0	0.0146074	0.173166	0.139533	0.275715	0.112756	0.00861737	0	0.0947825	0.17673	0.145321	0	0.0536168	0	0.177212	3.92406	0.107116	0	0	0	0	0.0783412	0	42	0.139699	0.0929689
-20	0.446243	0.298917	0.394697	0.293994	0.234872	0.16549	0.0983153	0.260297	0.797855	0.309664	0.52944	0.502475	0.649357	0.189568	0.26688	0.843824	0.850185	0	0	0.00169753	0.360343	1.04964	0.198974	1.77086	1.03615	0.102107	0.219567	1.37031	0.226661	0.891116	0	0.0622397	0	0.980258	5.80235	0.627224	0.335418	0.172026	0	-0.338365	0.555556	0.244147	42	0.542865	0.14349
-10	0.865159	0.844693	1.15795	0.58026	0.754296	0.390991	1.15178	1.21268	2.02273	1.01357	1.7653	1.13271	1.23543	0.777517	1.55715	2.29003	2.36101	0	0	0.203407	0.809882	2.34979	0.949187	3.97888	2.92322	0.453974	0.826811	2.59501	0.198624	2.48438	0	0.232354	0	2.94915	8.30891	0.904794	0.706607	0.715927	0.247292	0.224302	1.07323	0.908687	42	1.31328	0.223677
0	1.49377	1.31039	2.15139	1.22005	1.27714	0.82874	2.61189	1.99061	3.57907	2.07399	3.24933	1.98622	2.13015	1.23892	3.00508	3.66592	3.33663	0	0	0.460807	1.27411	3.63677	1.76933	5.63156	4.7473	0.709785	1.00652	3.94796	0.320005	4.04199	0	0.247913	0.338024	4.62313	10.7665	1.1744	1.20109	1.0883	0.576325	0.565303	1.7826	1.58214	42	2.11051	0.305935
10	2.41649	1.94751	3.05711	1.79872	2.10763	1.36108	3.94584	2.91493	5.17027	2.82847	4.53245	2.72872	2.76071	2.14529	4.3736	5.09831	5.0873	0	0	0.754519	1.72189	5.4557	2.81006	8.19914	6.73726	0.846852	1.56512	5.50536	0.32431	5.98419	0	0.550671	0.580703	6.7121	13.2955	1.98056	1.84305	1.33302	1.3106	0.95482	2.56427	1.96964	42	3.03033	0.403733
20	4.05039	2.57621	4.09426	2.80271	2.80642	2.20453	5.37817	3.96774	6.85803	4.03949	6.44567	3.90603	4.00109	3.0934	6.03163	6.9295	6.94244	0	0	1.67888	2.33666	7.55235	3.925	12.2514	8.64053	1.24044	3.10221	7.89284	0.450247	8.21342	0	1.16055	1.1525	9.253	15.8384	3.38703	2.66926	2.46079	2.02306	1.67315	3.96832	3.05512	42	4.28697	0.5134
30	5.95149	3.27437	5.32696	3.79234	3.58227	3.19795	6.88481	5.41537	8.81693	5.29994	8.67657	5.49834	4.97031	4.33857	7.74435	8.12913	9.08538	0	0.239565	2.63015	2.86356	10.404	5.41257	16.6175	11.0297	1.73183	4.80866	10.7739	0.620752	11.0039	0	1.84492	1.84573	12.6528	18.4576	4.79819	3.34235	3.34832	2.70601	2.72818	5.43286	4.0138	42	5.69743	0.644991
40	7.8385	3.95057	6.66085	4.86185	4.56796	4.08673	8.31943	6.8478	10.6904	6.28492	10.7192	6.97889	6.31759	5.47412	9.28635	8.97148	11.1085	0.410658	0.719153	3.78816	3.8497	12.8296	7.12253	20.9809	14.1578	2.46135	6.86556	13.4413	1.80641	14.299	0.1841	2.98906	2.75346	15.9657	20.3105	6.09006	4.36488	4.73522	3.47946	4.03218	6.79229	5.94225	42	7.2223	0.756349
50	9.84025	4.49033	7.75126	5.93023	5.45534	5.06217	10.2771	8.54518	12.6344	7.59898	12.6931	8.65108	7.05977	6.73109	10.8992	10.0401	13.4726	0.895924	1.34805	4.89801	4.75557	15.257	8.74268	25.2252	16.5551	3.33796	9.11107	15.869	2.86838	17.1222	0.894838	3.98409	4.15124	18.9957	22.4652	7.24021	5.43221	6.18488	4.13571	5.49623	8.01392	7.62091	42	8.75555	0.862685
60	12.1918	4.84285	8.70103	6.76018	6.24713	5.50513	11.9682	10.0262	14.3277	8.85947	14.8556	9.9954	8.57014	7.90896	12.3259	11.4507	15.4402	1.49108	1.92213	5.98467	5.61272	17.8894	10.052	28.8305	19.5446	4.39204	10.9709	18.0252	3.70801	20.0411	1.70978	4.82799	4.92691	22.4359	24.2968	7.99859	5.85112	7.34385	4.92977	6.8979	9.69716	9.20629	42	10.2039	0.972887

## Sheet: Running
Potential	P2227-303	P2227-403	P2227-504	P2227-603	P2227-703	P2227-803	P2303-403	P2303-503	P2303-603	P2304-103	P2304-203	P2304-303	P2311-102	P2311-203	P2311-303	P2312-103	P2312-203	P2313-103	P2313-304	P2313-308	P2314-104	P2316-402	P2316-503	P2316-603	P2317-205	P2317-210	P2317-216	P2317-221	L0312-007	L0312-103	L0312-204	L0312-306	P2701-103	P2701-205	P2723-103	P2723-203	P2723-306	P2723-406	P2723-605	P2723-705	P2724-205	P2729-103	P2729-203	P2729-303	P2730-104	P2731-103	P2731-203	P2731-303	P2731-403
mV	pA/pF	pA/pF	pA/pF	pA/pF	pA/pF	pA/pF	pA/pF	pA/pF	pA/pF	pA/pF	pA/pF	pA/pF	pA/pF	pA/pF	pA/pF	pA/pF	pA/pF	pA/pF	pA/pF	pA/pF	pA/pF	pA/pF	pA/pF	pA/pF	pA/pF	pA/pF	pA/pF	pA/pF	pA/pF	pA/pF	pA/pF	pA/pF	pA/pF	pA/pF	pA/pF	pA/pF	pA/pF	pA/pF	pA/pF	pA/pF	pA/pF	pA/pF	pA/pF	pA/pF	pA/pF	pA/pF	pA/pF	pA/pF	pA/pF
-30	0	0	0	0	0	0	0	0	0.354421	0	0	0.0988943	0	0	0	0	0	0	0	0	0	0	0	0	0	0	0.048511	0	0.446049	0	0	0.0932441	0	0	0.104841	0	0	0	0.0784748	0	0	0	0	0	0.240384	0	0	0	0
-20	0.305093	0	0.183331	0	0.29777	0.198482	0.223927	0	0.854043	0	0	0.783638	0	0.280038	0	0	0.127165	0.216443	0	0	0.0607654	0	0	0	0	0	0.435935	0	0.679048	0	0.0524885	0.976188	0.375331	0.244319	0.875897	0.860836	0.595245	0.356528	0.718826	0.3925	0.350096	0.213442	0	0	0.765097	0.114557	0	0	0
-10	1.29775	0.276652	0.590552	0	0.987324	0.844371	1.13568	0	1.52948	0.932203	0.0555233	1.41874	0.0893649	1.35797	0.262861	0	0.596337	0.817958	0.686879	0.273446	0.231692	0.146974	0	0	0	0	0.945146	0	0.840741	0	0.271241	1.9293	0.945503	0.810378	1.95618	2.62912	1.91168	2.21604	1.87404	2.03401	1.52724	0.994222	0	0.144378	1.33829	0.667236	0.129959	0.202159	0
0	2.23938	0.482936	0.92248	0	1.69043	1.3176	2.32661	0	1.94991	2.06291	0.18987	2.49225	0.277907	2.24344	0.622563	0.161753	0.814776	1.88258	1.1462	0.829366	0.423963	0.672404	0	0	0	0	1.37979	0	1.4127	0	0.584974	2.76162	1.77907	1.38393	2.94555	3.99525	2.30656	3.63387	2.97444	3.26934	2.64589	1.91897	0	0.365942	2.02065	0.764497	0.324097	0.432125	0
10	3.38346	0.968253	1.67412	0	2.57141	1.89947	3.52297	0.139153	2.84043	3.20457	0.402438	3.66078	0.832058	3.15707	1.08035	0.414249	1.17798	2.46762	1.67803	1.26551	0.660661	1.40386	0.169344	0	0	0	2.1496	0	1.91336	0.0705785	0.805452	3.82447	2.54642	1.88192	4.07914	5.08332	3.17952	4.54535	4.12984	3.73179	3.66958	2.74171	0	0.312974	3.151	1.29364	0.467478	0.646295	0
20	4.68746	1.58572	2.50125	0.00797765	3.73454	2.74832	5.09021	0.25305	3.94465	4.84842	0.71581	4.60664	1.34758	4.44099	1.57438	0.572622	1.91541	3.57149	2.84418	2.01624	1.43696	2.12	0.145309	0	0	0	2.90845	0.133268	2.51443	0.89457	1.23535	5.21252	3.42342	2.85505	5.37958	6.13177	4.49872	6.08322	5.44419	4.33182	4.78062	3.92158	0	0.616118	4.50018	2.34962	1.00095	1.0532	0.387636
30	6.11006	2.18313	3.52904	0.243765	4.61043	3.72731	6.89591	0.311191	5.25153	6.36588	1.29831	5.61133	2.53264	5.78357	2.18365	1.0938	3.372	5.19411	4.07307	3.0434	1.97379	2.97867	0.458252	0	0.0698045	0.640379	4.39156	0.180364	2.99442	2.46053	2.01881	6.99493	4.17386	4.19479	7.46081	8.40326	6.4285	8.72563	7.26167	5.18082	5.98647	5.62455	0.3406	1.36541	5.07298	3.54974	1.9936	1.5618	1.21081
40	7.72382	2.88201	4.24299	0.664844	6.10388	4.76155	8.77315	0.641103	6.47866	7.99153	1.62391	6.53732	3.63896	7.16769	3.23595	1.77504	4.6439	6.99414	5.35037	4.20924	2.87322	4.20692	0.508745	0.150228	0.332582	1.53296	5.9679	0.476516	3.30226	3.863	2.79329	8.57622	5.43893	5.82763	9.08163	10.277	8.51654	12.0532	9.11217	6.47447	7.56082	7.46345	1.03582	2.73544	5.82418	5.10049	3.09064	2.23124	2.27959
50	9.23996	3.49159	5.77358	1.02191	7.20818	5.56348	10.549	1.06731	7.59096	9.44564	2.21752	7.26569	4.7976	8.93825	4.48646	2.29356	6.35305	8.5599	6.72864	5.57255	3.64153	5.28841	1.1299	0.633025	0.976473	2.21528	7.48219	0.795036	3.7073	5.1812	3.84138	10.2215	6.44422	7.11405	10.8756	12.173	10.9564	15.7775	11.454	7.86947	9.32927	9.25141	2.064	4.39828	6.56282	6.6094	4.46979	2.82222	3.34703
60	10.4936	3.91921	6.69376	1.32051	8.17506	6.46473	12.4118	1.5331	8.73012	10.6249	2.49579	8.11646	5.67123	10.6662	5.32555	2.69101	7.93432	9.96614	7.8114	6.38868	4.26248	6.34218	1.67886	1.29612	1.48178	2.85789	8.8339	1.19526	3.75201	6.31541	4.89544	11.5643	7.57836	8.25042	12.4368	13.0076	13.508	18.9568	13.3377	9.26953	11.1107	11.2629	2.81841	5.62655	11.6801	8.12368	5.72198	3.57631	4.39815
[truncated: 8 more columns]
