# Supplementary material for: Cardiac electrophysiological remodeling associated with enhanced arrhythmia susceptibility in a canine model of elite exercise
Source: eLife. 2023 Feb 23;12:e80710. doi: 10.7554/eLife.80710 (PMC10014074; doi:10.7554/eLife.80710)
Supplement: Figure 5—source data 2. [file elife-80710-fig5-data2.zip › Figure5B-INaL.xls]

## Sheet: Sheet1
	Sedentary	SEMsed	Trained	SEMtr
	pA/pF	pA/pF	pA/pF	pA/pF
Sedentarty	0.35	0.025
Trained			0.318	0.02

## Sheet: Sedentary
File	Amplitude
	pA/pF
L0225303	0.506368
L0225402	0.247318
L0226002	0.242323
L0226305	0.266284
L0305303	0.402272
L0305404	0.250628
L0306004	0.252443
L0309503	0.399874
L0309603	0.369627
L0310002	0.230037
L0318212	0.163148
L0318306	0.259903
L0319601	0.27181
L0320002	0.444573
L0320031	0.284904
L0320101	0.503839
L0320161	0.299377
L0715035	0.262884
L0717002	0.409305
L0722112	0.683785
L0722122-123	0.452606
L0728002	0.465803
L0728013	0.377181

## Sheet: Trained
File	Amplitude
	pA/pF
L0227402	0.423642
L0227602	0.259744
L0227702	0.409787
L0228002	0.305097
L0303302	0.515796
L0303404	0.228595
L0303502	0.362361
L0311305	0.248322
L0311406	0.259017
L0311506	0.240773
L0311602	0.230067
L0314004	0.482965
L0314207	0.249047
L0314404	0.233477
L0317205	0.115347
L0317302	0.271859
L0317402	0.317833
L0317502	0.438523
L0318112	0.344284
L0318126	0.0724903
L0702124	0.238934
L0702132	0.239951
L0724002	0.41677
L0730002	0.41814
L0730023	0.31483
L0731102	0.441268
L0731122	0.348155
L0804002	0.342706
L0804012	0.457514

## Sheet: DescStatsQuantities1
Data	N total	Mean	SE of mean	Lower 95% CI of Mean	Upper 95% CI of Mean
		pA/pF	pA/pF	pA/pF	pA/pF
Descriptive Statistics	Descriptive Statistics	Descriptive Statistics	Descriptive Statistics	Descriptive Statistics	Descriptive Statistics
[INaLDog]Sedentary
Amplitude	23	0.349839	0.0254888	0.296978	0.402699

## Sheet: DescStatsQuantities2
Data	N total	Mean	SE of mean	Lower 95% CI of Mean	Upper 95% CI of Mean
		pA/pF	pA/pF	pA/pF	pA/pF
Descriptive Statistics	Descriptive Statistics	Descriptive Statistics	Descriptive Statistics	Descriptive Statistics	Descriptive Statistics
[INaLDog]Trained
Amplitude	29	0.318183	0.0198633	0.277494	0.358871
