# Supplementary material for: Cardiac electrophysiological remodeling associated with enhanced arrhythmia susceptibility in a canine model of elite exercise
Source: eLife. 2023 Feb 23;12:e80710. doi: 10.7554/eLife.80710 (PMC10014074; doi:10.7554/eLife.80710)
Supplement: Figure 5—source data 5. [file elife-80710-fig5-data5.zip › Figure5E-IK1IV.xls]

## Sheet: Sheet1
	Sedentary	SEMsed	Trained	SEMtr
mV	pA/pF	pA/pF	pA/pF	pA/pF
	n=30		n=39
-100	-9.188	0.557	-8.316	0.297
-90	-3.904	0.272	-3.61	0.138
-80	-0.374	0.128	-0.456	0.075
-70	1.293	0.099	1.08	0.074
-60	1.69	0.105	1.513	0.07
-50	1.293	0.081	1.186	0.057
-40	0.697	0.047	0.68	0.043
-30	0.302	0.025	0.334	0.037
-20	0.15	0.019	0.222	0.038
-10	0.171	0.022	0.271	0.043
0	0.301	0.025	0.419	0.05

## Sheet: Sedentary
Potential	P2225-205	P2225-403	P2225-503	P2226-203	P2309-603	P2309-704	P2309-904	P2310-202	P2310-302	P2318-603	P2318-804	P2318-903	P2320-202	L0319-402	L0319-413	L0319-422	L0319-432	P2629103	P2629203	P2714103	P2714303	P2715103	P2716303	P2716602	P2721103	P2721203	P2727103	P2727203	P2807108	P2807116	N total	Mean	SE of mean
mV	pA/pF	pA/pF	pA/pF	pA/pF	pA/pF	pA/pF	pA/pF	pA/pF	pA/pF	pA/pF	pA/pF	pA/pF	pA/pF	pA/pF	pA/pF	pA/pF	pA/pF	pA/pF	pA/pF	pA/pF	pA/pF	pA/pF	pA/pF	pA/pF	pA/pF	pA/pF	pA/pF	pA/pF	pA/pF	pA/pF		pA/pF	pA/pF
																															Statistics On Rows of B"P2225-205":C51"P2807116"	Statistics On Rows of B"P2225-205":C51"P2807116"	Statistics On Rows of B"P2225-205":C51"P2807116"
-100	-5.62609	-7.63826	-8.46466	-7.14254	-7.85917	-6.44224	-8.13636	-7.25122	-8.89468	-8.85117	-8.07637	-7.9539	-8.99487	-5.31406	-4.39942	-9.82532	-8.39187	-17.3245	-12.0373	-9.60205	-9.97345	-11.5737	-17.6258	-11.5093	-9.21581	-8.96403	-9.14525	-14.6757	-7.33918	-7.39664	30	-9.18817	0.557203
-90	-2.27096	-3.23541	-3.00423	-3.27902	-3.8388	-2.48181	-3.27181	-3.195	-3.48139	-3.86105	-3.69267	-3.53769	-4.2175	-1.91034	-1.779	-3.64157	-4.20549	-6.51351	-5.71794	-4.76679	-4.01056	-4.29386	-9.57751	-4.31599	-3.19847	-3.77462	-3.94651	-5.66816	-3.41363	-3.01707	30	-3.90395	0.272014
-80	-0.121792	-0.401062	-0.208852	-0.684804	-0.558205	0.212843	-0.0641239	-0.263289	0.163753	-0.718509	-0.859311	-0.587864	-0.742811	0.545208	0.290023	0.280854	-1.03408	-0.151974	-1.17948	-0.956532	-0.186015	0.243598	-3.22102	-0.109248	0.310405	-0.146043	-0.457878	-0.438603	-0.378882	0.203375	30	-0.374011	0.12751
-70	0.750634	0.768661	0.608274	0.411261	1.4329	1.52016	1.36404	1.2615	1.88232	0.621035	0.410694	0.643582	1.0054	1.82214	1.64708	2.02937	0.640013	2.28956	1.24195	1.46792	1.48189	2.06216	0.447675	1.50613	1.6507	1.62674	1.21323	1.60781	1.37453	1.98824	30	1.29259	0.0994051
-60	0.891193	1.05885	0.717836	0.696506	2.20815	1.70302	1.50668	1.80043	2.2178	0.915772	0.748796	0.9338	1.50924	1.95574	2.20291	2.32353	1.22612	2.67816	2.03481	2.52208	1.5397	2.27304	1.74655	1.71847	1.67808	2.12138	1.54778	1.88342	1.88982	2.44381	30	1.68978	0.105089
-50	0.678835	0.937626	0.527058	0.66598	1.7421	1.18577	1.04356	1.48527	1.59296	0.666531	0.607582	0.794235	1.19796	1.28702	1.67644	1.71997	1.13324	1.97704	1.65386	2.25616	1.17956	1.59083	1.72324	1.18303	1.01277	1.67687	1.09603	1.29704	1.40815	1.80281	30	1.29332	0.0811063
-40	0.358364	0.599782	0.288456	0.417356	0.916281	0.580638	0.528016	0.777061	0.756189	0.322608	0.342479	0.542378	0.607419	0.632231	0.848742	0.972417	0.733994	1.04422	0.898505	1.40227	0.610276	0.823892	1.07742	0.571093	0.519182	0.922806	0.58148	0.598854	0.667928	0.977458	30	0.697326	0.046725
-30	0.142534	0.399485	0.124229	0.274138	0.370634	0.231488	0.195009	0.250109	0.231096	0.114476	0.12036	0.429256	0.176494	0.251818	0.376469	0.480598	0.394901	0.409335	0.333627	0.715958	0.253951	0.351282	0.477546	0.189158	0.209105	0.372978	0.279173	0.14061	0.269558	0.502152	30	0.302251	0.0253339
-20	0.087387	0.311675	0.0651964	0.194262	0.141448	0.121062	0.132356	0.109458	0.0216602	0.0326078	0.0743476	0.442478	0.0284015	0.149162	0.201755	0.27983	0.200723	0.0962765	0.110315	0.389314	0.123338	0.167274	0.112968	0.0292841	0.120765	0.087497	0.214989	0.0450201	0.0975613	0.303458	30	0.149729	0.0193419
-10	0.111	0.325903	0.103997	0.226429	0.122573	0.159461	0.182867	0.0745833	0.00639914	0.0979702	0.112565	0.565252	0.0378973	0.168795	0.17525	0.287547	0.142007	0.129222	0.0963866	0.294459	0.163285	0.163354	0.0202677	0.0376046	0.244103	0.0605089	0.36169	0.141171	0.21157	0.301461	30	0.170853	0.0216335
0	0.145456	0.355589	0.208696	0.244712	0.237365	0.295754	0.363321	0.18606	0.123138	0.227189	0.243398	0.755478	0.222327	0.321564	0.256909	0.434963	0.157788	0.319953	0.268928	0.368343	0.310397	0.336809	0.127928	0.249671	0.406231	0.162143	0.587081	0.451635	0.248028	0.422923	30	0.301326	0.0250617

## Sheet: Trained
Potential	P2227-303	P2227-504	P2227-603	P2227-803	P2303-503	P2304-303	P2311-102	P2311-203	P2311-303	P2312-103	P2312-203	P2313-103	P2313-304	P2313-308	P2314-104	P2316-204	P2316-306	P2316-402	P2316-603	P2317-205	P2317-210	P2317-216	P2317-221	L0312-103	L0312-204	L0312-306	P2701103	P2701205	P2723103	P2723306	P2723406	P2723605	P2729103	P2731103	P2731303	P2803103	P2803203	P2803403	P2805203	N total	Mean	SE of mean
mV	pA/pF	pA/pF	pA/pF	pA/pF	pA/pF	pA/pF	pA/pF	pA/pF	pA/pF	pA/pF	pA/pF	pA/pF	pA/pF	pA/pF	pA/pF	pA/pF	pA/pF	pA/pF	pA/pF	pA/pF	pA/pF	pA/pF	pA/pF	pA/pF	pA/pF	pA/pF	pA/pF	pA/pF	pA/pF	pA/pF	pA/pF	pA/pF	pA/pF	pA/pF	pA/pF	pA/pF	pA/pF	pA/pF	pA/pF		pA/pF	pA/pF
																																								Statistics On Rows of B"P2227-303":D27"P2805203"	Statistics On Rows of B"P2227-303":D27"P2805203"	Statistics On Rows of B"P2227-303":D27"P2805203"
-100	-9.62884	-10.0005	-8.32577	-8.74281	-6.66179	-6.64593	-9.14522	-7.22867	-7.17295	-5.69803	-7.65379	-9.18935	-9.37902	-12.3701	-5.29372	-8.40554	-7.61774	-8.65709	-9.21699	-9.71207	-6.88464	-7.04337	-6.51916	-6.6071	-8.57207	-6.0468	-6.8949	-8.93471	-8.84749	-7.93065	-14.2691	-8.57709	-7.76745	-8.87074	-4.62055	-10.9166	-10.2344	-8.70214	-9.34527	39	-8.31616	0.297156
-90	-4.18666	-4.54813	-3.84476	-4.45343	-2.84418	-2.90077	-3.54235	-3.23233	-3.24955	-3.18081	-3.37066	-3.92065	-3.70726	-4.90047	-2.05947	-3.58201	-3.36804	-3.93967	-3.76485	-3.90914	-3.16319	-3.05075	-2.89516	-2.19334	-4.84862	-2.19747	-3.26489	-3.74746	-3.45544	-3.487	-6.7683	-3.28895	-3.70072	-4.20691	-2.13151	-4.23595	-3.82556	-4.20373	-3.62498	39	-3.61013	0.137944
-80	-0.613852	-1.1766	-0.792601	-1.70661	-0.253917	-0.541942	-0.133828	-0.222085	-0.495586	-1.09228	-0.491701	-0.409228	-0.073912	-0.148739	0.248709	-0.336994	-0.334054	-0.419679	-0.167616	-0.26632	-0.513719	-0.381595	-0.449271	-0.0400195	-1.85493	-0.103252	-0.669637	-0.204522	0.116151	-0.372248	-1.27523	0.12711	-0.604358	-0.779643	-0.207247	-0.0860878	0.188447	-0.853713	-0.392324	39	-0.456024	0.0750413
-70	0.868509	-0.0991307	0.747222	0.778878	1.08423	0.404424	1.44648	1.4462	0.891218	0.401937	0.871804	1.11734	1.48675	1.76176	1.44423	1.25438	1.35377	1.38701	1.46818	1.15572	0.905101	0.900049	0.672617	0.673621	-0.0124043	0.617078	0.795615	1.48393	1.7242	1.14922	1.48691	1.55617	1.30404	1.02192	1.03452	1.54896	1.9595	1.22457	0.80132	39	1.07994	0.0735906
-60	1.20612	0.988624	1.22774	1.38591	1.55412	0.619757	1.85749	1.94453	1.2578	1.24069	1.30447	1.44671	1.79983	2.0217	1.72595	1.67606	1.87539	2.03809	1.77462	1.54977	1.25971	1.17201	0.995073	0.674889	0.770199	0.715221	1.41615	1.91386	2.03819	1.46944	2.19748	1.72666	2.01026	1.58012	1.48051	1.82906	2.24707	1.94204	1.06484	39	1.51277	0.0698267
-50	0.898153	0.822401	0.829713	1.04398	1.36467	0.494382	1.57541	1.47104	0.930023	1.29656	1.07179	1.11503	1.42718	1.49868	1.30517	1.33019	1.47147	1.88098	1.34303	1.36011	0.934451	0.911814	0.855053	0.449217	0.887177	0.479904	1.18778	1.48484	1.49563	1.06026	1.91592	1.2044	1.50864	1.18913	1.06865	1.21816	1.58197	1.58281	0.708819	39	1.18601	0.0568233
-40	0.434928	0.38408	0.484257	0.509368	0.863007	0.24027	1.09429	0.772186	0.502545	0.768315	0.63663	0.658062	0.948957	0.915745	0.671766	0.835274	0.88864	1.43862	0.828474	0.932159	0.507418	0.517245	0.589692	0.205744	0.643621	0.220822	0.586225	0.876452	0.821744	0.52969	1.21722	0.65699	0.707247	0.601975	0.383205	0.633129	0.812496	0.869244	0.317839	39	0.67963	0.0425471
-30	0.105155	0.0873214	0.0978532	0.151847	0.514355	0.0696217	0.796605	0.343683	0.185646	0.296274	0.245981	0.347502	0.621996	0.547883	0.280858	0.472386	0.492154	1.17493	0.487626	0.585161	0.21452	0.249198	0.379822	0.0743512	0.32359	0.0744391	0.197883	0.46208	0.338447	0.234115	0.646076	0.403437	0.228637	0.213454	0.077593	0.279629	0.310918	0.359021	0.0457667	39	0.33379	0.0367703
-20	0.0131345	0.0429156	0.0360688	0.0742021	0.36515	0.0632692	0.724606	0.162048	0.0507413	0.0672931	0.0687394	0.238583	0.486471	0.428328	0.168522	0.386446	0.357923	1.13114	0.335244	0.50014	0.121641	0.19124	0.327183	0.040265	0.105814	0.03517	0.0711415	0.28531	0.202119	0.0874319	0.533342	0.460143	0.014995	0.0455862	0.0136221	0.125541	0.148466	0.15909	-0.0178011	39	0.221827	0.0375052
-10	0.0461054	0.0721594	0.10195	0.136476	0.470329	0.136968	0.872097	0.152961	0.0700111	0.0527189	0.0302982	0.244905	0.495024	0.424613	0.172792	0.436215	0.393471	1.28686	0.38136	0.584163	0.14077	0.24993	0.374118	0.12235	0.0453026	0.138541	0.103919	0.298014	0.248113	0.211113	0.572348	0.801544	0.0213963	0.0605364	0.0920241	0.194197	0.121404	0.13904	0.0637291	39	0.270766	0.0429614
0	0.0688571	0.22907	0.210212	0.277712	0.592868	0.234697	1.03127	0.241756	0.201514	0.175655	0.154696	0.381372	0.577654	0.578655	0.330659	0.575721	0.58806	1.50011	0.558441	0.744794	0.249997	0.335437	0.453822	0.27764	0.083702	0.235318	0.279075	0.433441	0.557353	0.384773	0.951368	1.18391	0.16284	0.158645	0.226457	0.344083	0.340548	0.246812	0.169514	39	0.41868	0.0497099
