# Supplementary material for: Cardiac electrophysiological remodeling associated with enhanced arrhythmia susceptibility in a canine model of elite exercise
Source: eLife. 2023 Feb 23;12:e80710. doi: 10.7554/eLife.80710 (PMC10014074; doi:10.7554/eLife.80710)
Supplement: Figure 6—source data 1. [file elife-80710-fig6-data1.zip]

Archive with 1 entries (1 files):
- Figure6A-Kv43WesternB.xls
